# Supplementary material for: Evolution characteristics of temporal and spatial pattern of Russian economic differences since the 21st century
Source: PLoS One. 2022 Mar 31;17(3):e0263237. doi: 10.1371/journal.pone.0263237 (PMC8970521; doi:10.1371/journal.pone.0263237)
Supplement: S1 Table — (XLS) [file pone.0263237.s001.xls]

## Sheet: Sheet1
GDP per capita (person / ruble)	2002	2003	2004	2005	2006	2007	2008	2009	2010	2011	2012	2013	2014	2015	2016	2017	2018	2019	2020
Belgorod Region	35506.5	43463.9	52725.6	74897.4	97251.6	119149	158481	208548	198539	258512	332057	353734	367853	399587	442012	471385	507690	558998	620256
Bryansk Region	23206.9	29951.4	36093.6	41385	50698.2	62667.2	81634.2	98282	98740.3	114125	143507	168840	181103	198238	221139	236086	256374	275723	336264
Vladimir Region	29444.6	34973.8	45051.1	50726.6	60153.5	77199	103000	123278	130486	152734	180347	202080	218768	234684	257556	284481	304291	324279	400417
Voronezh Region	26565.8	37077.5	45028.1	50570.5	59356.8	71566.4	100749	127918	129506	141025	191855	244150	260263	303878	352445	360528	371681	405989	434854
Ivanovo Region	19235.8	25687.9	32289.9	39367.2	42283.3	48629.1	70636.5	80723.8	81498.2	93168.9	121258	130860	152184	146728	167123	177016	185023	198375	253090
Kaluga Region	32568	38590.8	52276.1	63892.7	73835.5	84319.4	114069	153055	154903	183099	232995	287179	290351	321747	329982	368899	413216	464792	544555
Kostroma Region	32000	37464.4	45993	54019.7	64226.7	76040.2	99090	117827	117903	139468	169221	200488	218674	224559	243289	249806	260358	284654	322884
Kursk Region	30997.1	37810.7	49620.5	70191.7	74485.4	86451.6	114333	146265	143364	171541	208523	226830	243601	265536	298602	326937	350136	388043	452987
Lipetsk Region	42195.5	58590.9	82443.9	121517	124287	160678	183788	227308	193128	218458	245999	254246	271871	342271	395779	408798	435277	509479	505584
Moscow Region	40289.7	56024.8	67438.9	82768.8	105993	140631	194574	249604	215793	249559	318284	342085	352823	369688	432936	475158	500401	546334	665292
Orel Region	35672.8	45100.5	54493.6	67597.3	70166.9	75921.6	97686.4	117415	113948	131192	168729	189870	214976	236672	272655	286269	289790	314519	366634
Ryazan Region	35830.6	44547.6	55490.5	56963.9	72336.4	88621.7	108923	130016	132386	151067	183804	216690	245464	263074	280554	300490	323669	345509	396977
Smolensk Region	36744.4	44779	50736	58708.8	68847.5	80553.3	101735	125880	127042	152065	187859	207976	233831	244836	269723	276309	299130	334688	377918
Tambov Region	28314.7	33265.4	44461.9	77112.2	57738.8	70976.5	98094.6	113194	122300	128395	169471	190196	222044	262592	331539	301277	295866	329393	356295
Tver Region	34700.5	39961.9	51978.1	62177.6	68248.8	91040.9	116036	144821	146214	162867	190241	201917	221580	235592	263109	279850	302457	350444	389531
Tula Region	33060.8	40520.4	47660.2	75099.1	68775.7	91489.5	113901	149701	137461	153577	177826	203286	229321	271176	317860	347030	375913	433872	470361
Yaroslavl Region	51912	63697.5	78060.8	95673.4	99159.2	119011	144983	168415	167230	184264	224267	255229	283658	305134	339970	371178	405367	447263	488803
Moscow, city of	156665	192628	234601	252577	383608	491476	640518	799129	621618	723497	836554	873599	953671	1.03881e+06	1.09304e+06	1.14339e+06	1.24649e+06	1.41042e+06	1.55455e+06
Republic of Karelia	47439.7	58076.2	68411.3	80143.4	110085	125090	152145	171295	164600	199625	224368	255359	278261	294650	336629	374940	408900	455952	533902
Republic of Komi	87929.3	91489.2	113910	143350	177509	218860	252895	310765	334295	395932	492563	551376	567611	561275	615168	650375	691881	811335	885816
Arkhangelsk Region	50909.6	63374.5	82483.7	119096	133104	162277	227338	237643	263008	293284	366132	393187	433026	460012	529381	591688	649943	720810	789815
NenetskyAutonomous Area	303614	402410	600000	1.00952e+06	1.0619e+06	1.41667e+06	2.34286e+06	2.16312e+06	3.04918e+06	3.43868e+06	3.88785e+06	3.80698e+06	3.95853e+06	4.18451e+06	4.95672e+06	5.80682e+06	6.31279e+06	6.92063e+06	7.45721e+06
Vologda Region	55039.4	65059.9	91690.1	132751	158739	170006	200197	245633	176994	210346	264922	298391	286398	327019	395979	413189	435215	502068	547437
Kaliningrad Region	32768	43023.1	54285.7	69794.7	86195.9	106571	155660	193731	180457	206063	241202	274738	286275	313601	333367	385180	416484	455210	510160
Leningrad Region	48171.9	60987.3	80101.6	106028	129511	162493	191433	235579	248205	289578	321855	382051	390200	401394	476366	503804	522647	588731	646959
Murmansk Region	65935.3	76190.5	93492.2	136711	165578	183570	228131	258038	253486	297843	333547	363507	401279	420231	515312	565021	595910	650796	841725
Novgorod Region	40161.2	45938.9	58003.3	70784.5	92761.6	112201	135604	180300	185302	202128	238057	276832	287538	334416	392490	403133	448776	439229	461681
Pskov Region	27073.2	32334.4	41129.4	50372.6	57471.3	70041.1	90608.8	106593	110765	126406	154649	164788	175549	187655	206789	226866	240750	262258	317801
Saint-Petersburg,city of	58979.7	78906.7	94717.4	113282	146110	177689	242105	308849	303875	337903	412053	446610	480864	507511	572554	699228	718141	776847	951767
Republic of Adygea	15212.5	18787.7	22952.3	30042.9	37624.7	47370.8	65944	83954	94005.4	104430	124212	146057	160285	172536	182179	201588	218558	234075	285406
Republic of Kalmykia	40355.7	46169.6	32769.9	49403.7	33774.4	43067.2	58802.8	73446.3	82584.7	84757.6	101373	120567	146524	164993	170266	203341	243947	271855	329259
Krasnodar Territory	35965.2	45754.3	54075.3	63925	72768.6	90964.1	127443	156704	164090	190784	230704	266177	296683	325021	349441	359764	394090	413109	452119
Astrakhan Region	36239.1	44563.8	54397.9	62965.2	71220.2	84623.8	104556	146063	130800	143251	168163	207870	261921	283723	314751	332875	415146	550209	603628
Volgograd Region	33487.5	41566.3	51785.2	61349.9	78549.6	95522.8	128439	166686	144531	168568	193186	223386	236999	280883	290036	294808	307677	342031	388507
Rostov Region	28411.3	33424.2	42312.7	52050.7	61763.3	78977.1	106818	136281	129978	148383	179053	197923	217722	236119	276936	301133	320563	344514	391678
Republic of Dagestan	12228.2	16456.4	20939.8	28814.8	36447.8	44013.7	61474.4	77192.9	89037.4	97355.4	110998	127535	143626	178499	183997	194882	202003	200945	229311
Republic of Ingushetia	10663.3	8131.82	9966.78	12320.3	15222.2	17217.2	29128.1	37158.9	45278.5	49941.9	59009.7	81457	97434.8	110406	113007	104303	111781	109446	141998
Republic of Kabardino-Balkaria	23764.6	26067.7	30103.7	13045.5	41400.2	46897.8	56476.9	65562.8	77227.3	88591.4	105484	123486	131521	136975	145072	153269	159894	167780	196733
Republic of Karachaevo-Cherkessia	16829.7	23896.2	27387.8	55665.6	41287.6	53111.8	66011.2	82669.8	80668.8	91215.5	105107	126623	133689	147926	144511	156980	160438	165414	197679
Republic of Northern Osetia - Alania	20707.1	23652	29670.6	43853.4	44197.3	60933.9	76517.5	82619.9	91317.2	105501	120663	141619	158962	180190	181288	178826	183326	186540	250036
Chechen Republic	29173.9	29084	28125.8	27857.3	19937.5	24152.2	37790.7	51730.9	50508.2	53524.8	65141.9	77020.2	86258.5	101348	113436	116006	122787	130588	161282
Stavropol Territory	26698.4	31259.1	40509.2	48998.3	54420.3	66060.4	81668.1	101468	99601.6	113706	143292	154196	170888	193175	217337	232763	238051	255208	296119
Republic of Bashkortostan	45406.9	52334.1	68574.1	82910.9	94149.6	124778	148202	184333	158518	186404	234382	283584	311149	306748	323924	330864	344705	414477	450969
Republic of Marii El	21291.2	25961.5	34314.4	42580.1	48393.9	60580.2	80702.8	96677.2	98808	119006	139794	170756	180972	210089	241712	235234	249118	261554	302236
Republic of Mordovia	27343.3	27343.3	42580.2	61041.1	54264.5	67467.9	92437	114459	111284	126363	154899	163157	184572	211667	231787	246087	268133	287649	337997
Republic of Tatarstan	57727.9	69272.1	84675.6	109238	129930	160944	204506	244330	233520	264172	333726	374368	401349	432031	471842	497548	542283	632658	717958
Republic of Udmurtia	43807.7	52916.5	62918.6	69412.1	91358.3	106348	134642	157440	150653	174231	220992	244891	266755	291326	328125	356973	368980	420453	482992
Republic of Chuvashia	25572.7	30372.2	38636.2	47980.2	54035.1	71573.4	95279	123279	111457	122294	151520	175000	181326	190118	202605	212493	221187	244539	281315
Perm Territory	65783.9	68948.4	83796.7	97518.4	124098	144691	177226	225529	206579	239748	304916	340490	338794	367370	398161	416034	456220	507252	579637
Kirov Region	29130.1	35716.7	42701.7	51074.2	56065.6	68214	85783.6	108475	108104	125160	153286	162026	172263	192909	214059	226759	241569	263466	296193
Nizhny Novgorod Region	47588	55874	64551.7	77572.6	87806.5	113370	141856	179925	164895	196154	234178	255554	283102	312364	329248	365494	392024	426943	510593
Orenburg Region	41285.9	47258.5	58221.7	82277	100823	141435	177646	201193	203896	224836	274689	313368	354555	366622	389475	390403	419307	511345	569870
Penza Region	23806.2	30903.7	34579.7	44531.2	52650.4	65634	86896.7	105666	108859	114929	146124	176613	199838	220731	250839	254261	277065	306756	347819
Samara Region	62997.7	73494.5	85871.4	109439	126565	154501	189317	222864	180054	215581	259111	293224	323933	359326	387146	399280	424097	475075	535128
Saratov Region	33866.6	39238.5	50005.7	58773.9	65156.2	77676.3	101714	128899	129749	147321	170695	191220	212074	226050	249072	265936	274131	294191	338942
Ulyanovsk Region	29443.7	35218.4	43162.8	50976.9	62419.6	77198.6	97088.1	116356	118093	136261	175284	192648	206162	221851	240562	263276	275032	282892	344989
Kurgan Region	24708.3	31486	39209.8	45821	51583.6	69242	86805.9	112284	119113	128528	154454	165089	189929	196078	210397	229332	240685	257495	285243
Sverdlovsk Region	47841.8	54857.1	70864	83134.9	109482	149013	187730	214939	191671	239994	293271	343579	366548	383695	411004	457309	496443	528360	589627
Tumen Region	250544	294037	361028	571179	664943	773344	819471	916421	854029	951870	1.16547e+06	1.3024e+06	1.40114e+06	1.43231e+06	1.59863e+06	1.60386e+06	1.87594e+06	2.34005e+06	2.36074e+06
Khanty-Mansiysky Autonomous Area – Yugra	391738	406058	517971	863347	955049	1.0851e+06	1.13138e+06	1.25933e+06	1.18251e+06	1.26582e+06	1.53665e+06	1.68176e+06	1.73048e+06	1.73721e+06	1.9056e+06	1.83143e+06	2.11029e+06	2.6557e+06	2.70374e+06
Yamalo-Nenetsky Autonomous Area	368151	551085	623424	793103	827516	1.00111e+06	1.14551e+06	1.30393e+06	1.24694e+06	1.43832e+06	1.7764e+06	2.20901e+06	2.54352e+06	3.01741e+06	3.38321e+06	3.64698e+06	4.54571e+06	5.66403e+06	5.66837e+06
Chelyabinsk Region	42012.1	50897.8	64875.8	86172.2	99621.8	126004	166125	189545	162335	185598	222621	241655	251423	283629	334152	360922	388008	425151	448937
Republic of Altay	28092.7	31034.5	38254	44498.8	47224.9	53597.3	73135.8	89226.4	96508.2	103647	126010	139887	154890	181691	192627	211371	203746	229791	266968
Republic of Buryatia	31396.5	39849.2	48287.2	67268.8	78020.8	94384.8	114072	131604	128097	140416	159189	171476	181604	188130	207499	202336	204922	229334	290035
Republic of Tyva	16366.6	21931.3	26983.1	31766.6	37491.9	47496.8	63077.4	76971.6	87366	98901.1	108857	120950	133206	147972	148462	162263	182182	210141	239709
Republic of Khakasia	36440.2	44863.6	53974.1	63173.5	77711.5	94919	118937	137426	157430	176062	216886	244711	267824	298808	319323	339349	387169	440472	481767
Altay Territory	24509.1	28994.4	35157.5	43958.6	52669.1	66932.4	89634.7	107921	110565	124501	140159	155024	172258	188455	208015	212246	218107	237366	274691
Zabaikalsk Territory	31568.9	39037.5	48956.6	56284.3	63541.6	78380.6	101343	126141	134104	147444	190194	206805	211310	210157	230584	244966	282135	308484	346084
Krasnoyarsk Territory	80237.3	79568.4	96568	130893	152706	202706	254135	255779	264656	369997	417636	418045	439590	496529	562793	614636	654941	795478	942680
Irkutsk Region	49271.8	57946.3	69539.9	82983.8	106731	128923	160840	182483	187549	222447	259249	307571	329869	376078	420731	444514	497185	582511	650821
Kemerovo Region	40066.2	49875.8	60035	89695.3	104801	119497	157488	204176	185424	226298	270082	262500	245248	275022	311060	318416	395655	467153	421660
Novosibirsk Region	39595.9	48285.9	63103.3	75474.5	91187.9	108856	144778	173629	159046	179389	212881	241469	299039	324126	352905	388949	408427	447538	505851
Omsk Region	33426.3	43718.7	61418.9	102821	110288	122646	149844	175389	170013	187968	227305	252546	279648	302704	312871	319320	334842	353766	406051
Tomsk Region	61173.8	77342.3	100039	142153	153131	180193	208089	241138	231946	268791	317328	349687	374628	397567	439058	451637	474290	536829	581893
Republic of Sakha(Yakutia)	105474	121049	140002	172966	194947	216313	259528	321289	344047	402490	505442	565982	594733	687819	778978	900664	947880	1.11584e+06	1.24267e+06
Kamchatka Territory	64102.6	70771.8	83215	95047.2	125612	155337	197671	228455	297079	317614	351840	396999	414880	459981	546235	627892	640928	755591	897337
Primorsky Territory	35634.9	48764	60909.7	72889.3	94122.3	104670	132445	161150	187947	238042	280659	286304	297729	333593	372628	385206	408788	439897	568058
Khabarovsk Territory	57057.3	70727.5	86325.9	95595.5	114763	139773	165918	195073	204583	261676	299158	323979	353957	411615	428636	480087	503973	540093	617170
Amur Region	42991.7	51611.5	61739.5	75133.4	87697.2	104991	132215	158940	183068	218476	273840	288426	260773	292168	345348	360220	335477	381139	527561
Magadan Region	85385.9	114880	131654	138112	153116	180338	217178	259926	306369	376699	493106	511643	597569	662568	855769	1.01943e+06	1.11615e+06	1.21842e+06	1.53669e+06
Sakhalin Region	88014.6	103164	126597	167807	232348	313790	555879	657596	787909	994550	1.21001e+06	1.30672e+06	1.37961e+06	1.62836e+06	1.70148e+06	1.5663e+06	1.57516e+06	2.41593e+06	2.41742e+06
Jewish Autonomous Area	25144.1	34573.1	45550.8	61629.2	77586.2	96444	132686	144324	143262	186353	211349	249413	225059	251054	273447	289506	328956	352495	361661
Chukotka Autonomous Area	145522	221190	362919	299010	253465	290258	428283	631687	899010	823529	881890	966337	930693	1.12749e+06	1.28313e+06	1.33806e+06	1.38229e+06	1.55268e+06	1.91717e+06
